# Supplementary material for: Prevalence and antimicrobial resistance characterization of multidrug-resistant Staphylococcus epidermidis isolated from raw milk of dairy cattle and ewes
Source: PLoS One. 2025 Nov 12;20(11):e0334516. doi: 10.1371/journal.pone.0334516 (PMC12611168; doi:10.1371/journal.pone.0334516)
Supplement: S1 Table — (XLSX) [file pone.0334516.s001.xlsx]

## Sheet: Overall sample records
Overall sample record showing the subclinical mastitis status, the S. epidermidis status, and resistance status.
S. No	Animal ID Number	Livestock	Category	SCC	Status	S. epidermidis Status	Given ID to S. epidermidis Isolates	Resistance Status
1	ET1	Ewes	Transhumant	625000	Infected	Negative
2	ET2	Ewes	Transhumant	250000	Healthy	Negative
3	ET3	Ewes	Transhumant	175000	Healthy	Negative
4	ET4	Ewes	Transhumant	125000	Healthy	Negative
5	ET5	Ewes	Transhumant	250000	Healthy	Negative
6	ET6	Ewes	Transhumant	775000	Infected	Positive	S1
7	ET7	Ewes	Transhumant	300000	Healthy	Negative
8	ET8	Ewes	Transhumant	275000	Healthy	Negative
9	ET9	Ewes	Transhumant	925000	Infected	Negative
10	ET10	Ewes	Transhumant	250000	Healthy	Positive	S2	MDR
11	ET11	Ewes	Transhumant	100000	Healthy	Negative
12	ET12	Ewes	Transhumant	850000	Infected	Negative
13	ET13	Ewes	Transhumant	150000	Healthy	Negative
14	ET14	Ewes	Transhumant	4250000	Infected	Positive	S3
15	ET15	Ewes	Transhumant	100000	Healthy	Negative
16	ET16	Ewes	Transhumant	100000	Healthy	Negative
17	ET17	Ewes	Transhumant	100000	Healthy	Negative
18	ET18	Ewes	Transhumant	275000	Healthy	Negative
19	ET19	Ewes	Transhumant	400000	Infected	Negative
20	ET20	Ewes	Transhumant	125000	Healthy	Negative
21	ET21	Ewes	Transhumant	450000	Infected	Positive	S4
22	ET22	Ewes	Transhumant	100000	Healthy	Negative
23	ET23	Ewes	Transhumant	775000	Infected	Negative
24	ET24	Ewes	Transhumant	75000	Healthy	Negative
25	ET25	Ewes	Transhumant	100000	Healthy	Negative
26	ET26	Ewes	Transhumant	100000	Healthy	Negative
27	ET27	Ewes	Transhumant	425000	Infected	Positive	S5
28	ET28	Ewes	Transhumant	300000	Healthy	Negative
29	ET29	Ewes	Transhumant	150000	Healthy	Negative
30	ET30	Ewes	Transhumant	975000	Infected	Negative
31	ET31	Ewes	Transhumant	50000	Healthy	Negative
32	ET32	Ewes	Transhumant	1075000	Infected	Positive	S6
33	ET33	Ewes	Transhumant	175000	Healthy	Negative
34	ET34	Ewes	Transhumant	250000	Healthy	Negative
35	ET35	Ewes	Transhumant	175000	Healthy	Negative
36	ET36	Ewes	Transhumant	250000	Healthy	Neagtive
37	ET37	Ewes	Transhumant	50000	Healthy	Negative
38	ET38	Ewes	Transhumant	25000	Healthy	Negative
39	ET39	Ewes	Transhumant	300000	Healthy	Negative
40	ET40	Ewes	Transhumant	175000	Healthy	Negative
41	ET41	Ewes	Transhumant	550000	Infected	Negative
42	ET42	Ewes	Transhumant	25000	Healthy	Negative
43	ET43	Ewes	Transhumant	100000	Healthy	Negative
44	ET44	Ewes	Transhumant	440000	Infected	Negative
45	ET45	Ewes	Transhumant	44000	Healthy	Positive	S7	MDR
46	ET46	Ewes	Transhumant	125000	Healthy	Negative
47	ET47	Ewes	Transhumant	1275000	Infected	Positive	S8
48	ET48	Ewes	Transhumant	75000	Healthy	Negative
49	ET49	Ewes	Transhumant	175000	Healthy	Negative
50	ET50	Ewes	Transhumant	125000	Healthy	Negative
51	ET51	Ewes	Transhumant	250000	Healthy	Negative
52	ET52	Ewes	Transhumant	150000	Healthy	Negative
53	ET53	Ewes	Transhumant	50000	Healthy	Negative
54	ET54	Ewes	Transhumant	575000	Infected	Negative
55	ET55	Ewes	Transhumant	0	Healthy	Negative
56	ET56	Ewes	Transhumant	575000	Infected	Negative
57	ET57	Ewes	Transhumant	0	Healthy	Negative
58	ET58	Ewes	Transhumant	175000	Healthy	Positive	S9	MDR
59	ET59	Ewes	Transhumant	25000	Healthy	Negative
60	ET60	Ewes	Transhumant	50000	Healthy	Negative
61	ET61	Ewes	Transhumant	475000	Infected	Negative
62	ET62	Ewes	Transhumant	75000	Healthy	Negative
63	ET63	Ewes	Transhumant	550000	Infected	Negative
64	ET64	Ewes	Transhumant	325000	Healthy	Negative
65	ET65	Ewes	Transhumant	75000	Healthy	Negative
66	ET66	Ewes	Transhumant	100000	Healthy	Negative
67	ET67	Ewes	Transhumant	525000	Infected	Negative
68	ET68	Ewes	Transhumant	250000	Healthy	Negative
69	ET69	Ewes	Transhumant	725000	Infected	Negative
70	ET70	Ewes	Transhumant	25000	Healthy	Negative
71	ET71	Ewes	Transhumant	450000	Infected	Positive	S10	MDR
72	ET72	Ewes	Transhumant	0	Healthy	Negative
73	ET73	Ewes	Transhumant	0	Healthy	Negative
74	ET74	Ewes	Transhumant	125000	Healthy	Negative
75	ET75	Ewes	Transhumant	475000	Infected	Negative
76	ET76	Ewes	Transhumant	720000	Infected	Negative
77	ET77	Ewes	Transhumant	0	Healthy	Negative
78	ET78	Ewes	Transhumant	100000	Healthy	Negative
79	ET79	Ewes	Transhumant	450000	Infected	Positive	S11
80	ET80	Ewes	Transhumant	275000	Healthy	Negative
81	ET81	Ewes	Transhumant	425000	Infected	Positive	S12
82	ET82	Ewes	Transhumant	650000	Infected	Negative
83	ET83	Ewes	Transhumant	100000	Healthy	Negative
84	ET84	Ewes	Transhumant	125000	Healthy	Negative
85	ET85	Ewes	Transhumant	850000	Infected	Negative
86	ET86	Ewes	Transhumant	0	Healthy	Negative
87	ET87	Ewes	Transhumant	400000	Infected	Negative
88	ES1	Ewes	sedentary	50000	Healthy	Negative
89	ES2	Ewes	sedentary	2425000	infected	Negative
90	ES3	Ewes	sedentary	200000	Healthy	Negative
91	ES4	Ewes	sedentary	25000	Healthy	Negative
92	ES5	Ewes	sedentary	0	Healthy	Negative
93	ES6	Ewes	sedentary	900000	infected	Negative
94	ES7	Ewes	sedentary	0	Healthy	Negative
95	ES8	Ewes	sedentary	250000	Healthy	Negative
96	ES9	Ewes	sedentary	100000	Healthy	Negative
97	ES10	Ewes	sedentary	25000	Healthy	Negative
98	ES11	Ewes	sedentary	50000	Healthy	Negative
99	ES12	Ewes	sedentary	325000	Healthy	Positive	S13	MDR
100	ES13	Ewes	sedentary	825000	infected	Negative
101	ES14	Ewes	sedentary	100000	Healthy	Negative
102	ES15	Ewes	sedentary	450000	Infected	Negative
103	ES16	Ewes	sedentary	500000	Infected	Negative
104	ES17	Ewes	sedentary	250000	Healthy	Negative
105	ES18	Ewes	sedentary	175000	Healthy	Negative
106	ES19	Ewes	sedentary	250000	Healthy	Negative
107	ES20	Ewes	sedentary	525000	infected	Negative
108	ES21	Ewes	sedentary	175000	Healthy	Negative
109	ES22	Ewes	sedentary	0	Healthy	Negative
110	ES23	Ewes	sedentary	775000	infected	Negative
111	ES24	Ewes	sedentary	150000	Healthy	Negative
112	ES25	Ewes	sedentary	125000	Healthy	Negative
113	ES26	Ewes	sedentary	75000	Healthy	Negative
114	ES27	Ewes	sedentary	900000	infected	Positive	S14	MDR
115	ES28	Ewes	sedentary	100000	Healthy	Negative
116	ES29	Ewes	sedentary	800000	infected	Negative
117	ES30	Ewes	sedentary	325000	Healthy	Negative
118	ES31	Ewes	sedentary	450000	infected	Negative
119	ES32	Ewes	sedentary	50000	Healthy	Negative
120	ES33	Ewes	sedentary	250000	Healthy	Negative
121	ES34	Ewes	sedentary	400000	Infected	Negative
122	ES35	Ewes	sedentary	100000	Healthy	Negative
123	ES36	Ewes	sedentary	175000	Healthy	Negative
124	ES37	Ewes	sedentary	450000	infected	Negative
125	ES38	Ewes	sedentary	350000	Healthy	Negative
126	ES39	Ewes	sedentary	25000	Healthy	Negative
127	ES40	Ewes	sedentary	75000	Healthy	Negative
128	ES41	Ewes	sedentary	775000	infected	Positive	S15
129	ES42	Ewes	sedentary	25000	Healthy	Negative
130	ES43	Ewes	sedentary	750000	infected	Negative
131	ES44	Ewes	sedentary	0	Healthy	Negative
132	ES45	Ewes	sedentary	50000	Healthy	Negative
133	ES46	Ewes	sedentary	2500000	infected	Positive	S16	MDR
134	ES47	Ewes	sedentary	25000	Healthy	Negative
135	ES48	Ewes	sedentary	0	Healthy	Negative
136	ES49	Ewes	sedentary	600000	infected	Negative
137	ES50	Ewes	sedentary	0	Healthy	Negative
138	ES51	Ewes	sedentary	0	Healthy	Negative
139	ES52	Ewes	sedentary	275000	Healthy	Negative
140	ES53	Ewes	sedentary	600000	infected	Positive	S17	MDR
141	ES54	Ewes	sedentary	125000	Healthy	Negative
142	ES55	Ewes	sedentary	0	Healthy	Negative
143	ES56	Ewes	sedentary	0	Healthy	Negative
144	ES57	Ewes	sedentary	475000	infected	Positive	S18
145	ES58	Ewes	sedentary	25000	Healthy	Negative
146	ES59	Ewes	sedentary	275000	Healthy	Negative
147	ES60	Ewes	sedentary	150000	Healthy	Negative
148	ES61	Ewes	sedentary	0	Healthy	Negative
149	ES62	Ewes	sedentary	250000	Healthy	Negative
150	ES63	Ewes	sedentary	725000	infected	Positive	S19	MDR
151	PHP-1	Cattle	Holstein Friesian	50000	Healthy	Negative
152	PHP-2	Cattle	Holstein Friesian	0	Healthy	Negative
153	PHP-3	Cattle	Holstein Friesian	1875000	Infected	Negative
154	PHP-4	Cattle	Holstein Friesian	400000	Infected	Positive	C1	MDR
155	PHP-5	Cattle	Holstein Friesian	100000	Healthy	Negative
156	PHP-6	Cattle	Holstein Friesian	0	Healthy	Negative
157	PHP-7	Cattle	Holstein Friesian	50000	Healthy	Negative
158	PHP-8	Cattle	Holstein Friesian	925000	Infected	Negative
159	PHP-9	Cattle	Holstein Friesian	425000	Infected	Negative
160	PHP-10	Cattle	Holstein Friesian	125000	Healthy	Negative
161	PHP-11	Cattle	Holstein Friesian	0	Healthy	Negative
162	PHP-12	Cattle	Holstein Friesian	25000	Healthy	Negative
163	PHP-13	Cattle	Holstein Friesian	175000	Healthy	Negative
164	PHP-14	Cattle	Holstein Friesian	0	Healthy	Negative
165	PHP-15	Cattle	Holstein Friesian	0	Healthy	Negative
166	PHP-16	Cattle	Holstein Friesian	25000	Healthy	Negative
167	PHP-17	Cattle	Holstein Friesian	425000	Infected	Negative
168	PHP-18	Cattle	Holstein Friesian	1525000	Infected	Positive	C2
169	PHP-19	Cattle	Holstein Friesian	75000	Healthy	Negative
170	PHP-20	Cattle	Holstein Friesian	400000	Infected	Negative
171	PHP-21	Cattle	Holstein Friesian	50000	Healthy	Negative
172	PHP-22	Cattle	Holstein Friesian	0	Healthy	Negative
173	PHP-23	Cattle	Holstein Friesian	50000	Healthy	Negative
174	PHP-24	Cattle	Holstein Friesian	200000	Infected	Positive	C3
175	PHP-25	Cattle	Holstein Friesian	50000	Healthy	Negative
176	PHP-26	Cattle	Holstein Friesian	50000	Healthy	Negative
177	PHP-27	Cattle	Holstein Friesian	125000	Healthy	Negative
178	PHP-28	Cattle	Holstein Friesian	125000	Healthy	Negative
179	PHP-28	Cattle	Holstein Friesian	0	Healthy	Negative
180	PHP-29	Cattle	Holstein Friesian	0	Healthy	Negative
181	PHP-30	Cattle	Holstein Friesian	0	Healthy	Negative
182	PHP-31	Cattle	Holstein Friesian	0	Healthy	Negative
183	PHP-32	Cattle	Holstein Friesian	250000	Infected	Positive	C4
184	PHP-33	Cattle	Holstein Friesian	50000	Healthy	Negative
185	PHP-34	Cattle	Holstein Friesian	50000	Healthy	Negative
186	PHP-35	Cattle	Holstein Friesian	50000	Healthy	Negative
187	PHP-36	Cattle	Holstein Friesian	150000	Healthy	Negative
188	PHP-37	Cattle	Holstein Friesian	50000	Healthy	Negative
189	PHP-38	Cattle	Holstein Friesian	25000	Healthy	Negative
190	PHP-39	Cattle	Holstein Friesian	350000	Infected	Positive	C5	MDR
191	PHP-40	Cattle	Holstein Friesian	0	Healthy	Negative
192	PHP-41	Cattle	Holstein Friesian	25000	Healthy	Negative
193	PHP-42	Cattle	Holstein Friesian	50000	Healthy	Negative
194	PHP-43	Cattle	Holstein Friesian	475000	Infected	Positive	C6
195	PHP-44	Cattle	Holstein Friesian	100000	Healthy	Negative
196	PHP-45	Cattle	Holstein Friesian	475000	Infected	Positive	C7	MDR
197	PHP-46	Cattle	Holstein Friesian	75000	Healthy	Negative
198	PHP-47	Cattle	Holstein Friesian	25000	Healthy	Negative
199	PHP-48	Cattle	Holstein Friesian	125000	Healthy	Negative
200	PHP-49	Cattle	Holstein Friesian	0	Healthy	Negative
201	PHP-50	Cattle	Holstein Friesian	25000	Healthy	Negative
202	PHP-51	Cattle	Holstein Friesian	0	Healthy	Negative
203	PHP-52	Cattle	Holstein Friesian	0	Healthy	Negative
204	PHP-53	Cattle	Holstein Friesian	75000	Healthy	Negative
205	PHP-54	Cattle	Holstein Friesian	50000	Healthy	Negative
206	PHP-55	Cattle	Holstein Friesian	50000	Healthy	Negative
207	PHP-56	Cattle	Holstein Friesian	0	Healthy	Negative
208	PHP-57	Cattle	Holstein Friesian	0	Healthy	Positive	C8	MDR
209	PHP-58	Cattle	Holstein Friesian	75000	Healthy	Negative
210	PHP-59	Cattle	Holstein Friesian	0	Healthy	Negative
211	PHP-60	Cattle	Holstein Friesian	50000	Healthy	Negative
212	PHP-61	Cattle	Holstein Friesian	50000	Healthy	Negative
213	PHP-62	Cattle	Holstein Friesian	25000	Healthy	Negative
214	PHP-63	Cattle	Holstein Friesian	1575000	Infected	Negative
215	PHP-64	Cattle	Holstein Friesian	775000	Infected	Positive	C9	MDR
216	PHP-65	Cattle	Holstein Friesian	0	Healthy	Negative
217	PHP-66	Cattle	Holstein Friesian	25000	Healthy	Negative
218	PHP-67	Cattle	Holstein Friesian	0	Healthy	Negative
219	PHP-68	Cattle	Holstein Friesian	150000	Healthy	Negative
220	PHP-69	Cattle	Holstein Friesian	100000	Healthy	Negative
221	PHP-70	Cattle	Holstein Friesian	325000	Infected	Positive	C10
222	PHP-71	Cattle	Holstein Friesian	50000	Healthy	Negative
223	PHP-72	Cattle	Holstein Friesian	0	Healthy	Negative
224	PHP-73	Cattle	Holstein Friesian	100000	Healthy	Negative
225	PHP-74	Cattle	Holstein Friesian	0	Healthy	Negative
226	PHP-75	Cattle	Holstein Friesian	0	Healthy	Negative
227	PHP-76	Cattle	Holstein Friesian	100000	Healthy	Negative
228	PHP-77	Cattle	Holstein Friesian	125000	Healthy	Negative
229	PHP-78	Cattle	Holstein Friesian	400000	Infected	Negative
230	PHP-79	Cattle	Holstein Friesian	25000	Healthy	Negative
231	PHP-80	Cattle	Holstein Friesian	50000	Healthy	Negative
232	PHP-81	Cattle	Holstein Friesian	25000	Healthy	Positive	C11	MDR
233	PHP-82	Cattle	Holstein Friesian	25000	Healthy	Negative
234	PHP-83	Cattle	Holstein Friesian	100000	Healthy	Negative
235	PHP-84	Cattle	Holstein Friesian	0	Healthy	Negative
236	PHP-85	Cattle	Holstein Friesian	50000	Healthy	Negative
237	PHP-86	Cattle	Holstein Friesian	0	Healthy	Negative
238	PHP-87	Cattle	Holstein Friesian	125000	Healthy	Negative
239	PHP-88	Cattle	Holstein Friesian	125000	Healthy	Negative
240	PHP-89	Cattle	Holstein Friesian	25000	Healthy	Positive	C12
241	PHP-90	Cattle	Holstein Friesian	25000	Healthy	Negative
242	PHP-91	Cattle	Holstein Friesian	25000	Healthy	Negative
243	PHP-92	Cattle	Holstein Friesian	100000	Healthy	Negative
244	PHP-93	Cattle	Holstein Friesian	0	Healthy	Negative
245	PHP-94	Cattle	Holstein Friesian	50000	Healthy	Negative
246	PHP-95	Cattle	Holstein Friesian	25000	Healthy	Positive	C13	MDR
247	PHP-96	Cattle	Holstein Friesian	200000	Infected	Negative
248	PHP-97	Cattle	Holstein Friesian	25000	Healthy	Negative
249	PHP-98	Cattle	Holstein Friesian	225000	Infected	Negative
250	PHP-99	Cattle	Holstein Friesian	0	Healthy	Negative
251	PHP-100	Cattle	Holstein Friesian	325000	Infected	Negative
252	PHP-101	Cattle	Holstein Friesian	50000	Healthy	Negative
253	PHP-102	Cattle	Holstein Friesian	200000	Infected	Negative
254	PHP-103	Cattle	Holstein Friesian	75000	Healthy	Negative
255	PHP-104	Cattle	Holstein Friesian	50000	Healthy	Negative
256	PHP-105	Cattle	Holstein Friesian	25000	Healthy	Negative
257	PHP-106	Cattle	Holstein Friesian	1775000	Infected	Negative
258	PHP-107	Cattle	Holstein Friesian	100000	Healthy	Negative
259	PHP-108	Cattle	Holstein Friesian	100000	Healthy	Negative
260	PHP-109	Cattle	Holstein Friesian	50000	Healthy	Negative
261	PHP-110	Cattle	Holstein Friesian	75000	Healthy	Negative
262	CLT-3	Cattle	Cholistani	575000	Infected	Negative
263	CLT-9	Cattle	Cholistani	575000	Infected	Negative
264	CLT-13	Cattle	Cholistani	50000	Healthy	Positive	C14
265	CLT-14	Cattle	Cholistani	1625000	Infected	Negative
266	CLT-15	Cattle	Cholistani	1625000	Infected	Negative
267	CLT-22	Cattle	Cholistani	125000	Healthy	Negative
268	CLT-26	Cattle	Cholistani	225000	Infected	Negative
269	CLT-32	Cattle	Cholistani	100000	Healthy	Negative
270	CLT-33	Cattle	Cholistani	1275000	Infected	Positive	C15	MDR
271	CLT-37	Cattle	Cholistani	100000	Healthy	Negative
272	CLT-38	Cattle	Cholistani	100000	Healthy	Negative
273	CLT-52	Cattle	Cholistani	50000	Healthy	Positive	C16
274	CLT-53	Cattle	Cholistani	0	Healthy	Negative
275	CLT-55	Cattle	Cholistani	100000	Healthy	Negative
276	CLT-56	Cattle	Cholistani	100000	Healthy	Negative
277	CLT-58	Cattle	Cholistani	150000	Healthy	Negative
278	CLT-68	Cattle	Cholistani	200000	Infected	Positive	C17	MDR
279	CLT-69	Cattle	Cholistani	25000	Healthy	Negative
280	CLT-70	Cattle	Cholistani	50000	Healthy	Negative
281	CLT-72	Cattle	Cholistani	125000	Healthy	Negative
282	CLT-75	Cattle	Cholistani	250000	Infected	Positive	C18
283	CLT-77	Cattle	Cholistani	150000	Healthy	Negative
284	CLT-79	Cattle	Cholistani	1300000	Infected	Negative
285	CLT-80	Cattle	Cholistani	100000	Healthy	Negative
286	CLT-5	Cattle	Cholistani	1350000	Infected	Negative
287	CLT-83	Cattle	Cholistani	25000	Healthy	Negative
288	CLT-87	Cattle	Cholistani	1850000	Infected	Positive	C19	MDR
289	CLT-67	Cattle	Cholistani	0	Healthy	Negative
290	CLT-63	Cattle	Cholistani	175000	Healthy	Negative
291	CLT-41	Cattle	Cholistani	200000	Infected	Positive	C20
292	SHDF-1	Cattle	Holstein Friesian	0	Healthy	Negative
293	SHDF-2	Cattle	Holstein Friesian	50000	Healthy	Negative
294	SHDF-3	Cattle	Holstein Friesian	0	Healthy	Negative
295	SHDF-4	Cattle	Holstein Friesian	0	Healthy	Negative
296	SHDF-5	Cattle	Holstein Friesian	25000	Healthy	Positive	C21	MDR
297	SHDF-6	Cattle	Holstein Friesian	25000	Healthy	Negative
298	SHDF-7	Cattle	Holstein Friesian	25000	Healthy	Negative
299	SHDF-8	Cattle	Holstein Friesian	0	Healthy	Negative
300	SHDF-9	Cattle	Holstein Friesian	0	Healthy	Negative
301	SHDF-10	Cattle	Holstein Friesian	375000	Healthy	Negative
302	SHDF-11	Cattle	Holstein Friesian	0	Healthy	Negative
303	SHDF-12	Cattle	Holstein Friesian	0	Healthy	Negative
304	SHDF-13	Cattle	Holstein Friesian	50000	Healthy	Negative
305	SHDF-14	Cattle	Holstein Friesian	25000	Healthy	Negative
306	SHDF-15	Cattle	Holstein Friesian	125000	Healthy	Negative
307	SHDF-16	Cattle	Holstein Friesian	1.125,000	Infected	Negative
308	SHDF-17	Cattle	Holstein Friesian	25000	Healthy	Negative
309	SHDF-18	Cattle	Holstein Friesian	0	Healthy	Negative
310	SHDF-19	Cattle	Holstein Friesian	2150000	infected	Negative

## Sheet: AST Results of all isolates
Antimicrobial susceptibility test result of all isolates highlighting MDR strains
Given ID	COT	CD	E	C	CIP	DO	LEV	P	Status
S1	Susceptible	Intermediate	Resistant	Susceptible	Susceptible	Susceptible	Susceptible	Susceptible
S2	Resistant	Susceptible	Resistant	Resistant	Susceptible	Susceptible	Susceptible	Resistant	MDR
S3	Susceptible	Intermediate	Resistant	Susceptible	Susceptible	Susceptible	Susceptible	Resistant
S4	Susceptible	Intermediate	Resistant	Susceptible	Susceptible	Susceptible	Susceptible	Resistant
S5	Susceptible	Intermediate	Resistant	Susceptible	Susceptible	Susceptible	Susceptible	Resistant
S6	Susceptible	Intermediate	Resistant	Susceptible	Susceptible	Susceptible	Susceptible	Resistant
S7	Resistant	Resistant	Resistant	Susceptible	Susceptible	Susceptible	Resistant	Resistant	MDR
S8	Susceptible	Intermediate	Resistant	Susceptible	Intermediate	Susceptible	Susceptible	Resistant
S9	Susceptible	Susceptible	Resistant	Susceptible	Susceptible	Resistant	Susceptible	Resistant	MDR
S10	Susceptible	Susceptible	Resistant	Susceptible	Susceptible	Resistant	Susceptible	Resistant	MDR
S11	Susceptible	Intermediate	Resistant	Susceptible	Susceptible	Susceptible	Susceptible	Resistant
S12	Susceptible	Intermediate	Resistant	Susceptible	Susceptible	Susceptible	Susceptible	Resistant
S13	Susceptible	Intermediate	Resistant	Resistant	Susceptible	Resistant	Susceptible	Resistant	MDR
S14	Resistant	Resistant	Resistant	Susceptible	Resistant	Resistant	Susceptible	Resistant	MDR
S15	Susceptible	Susceptible	Resistant	Susceptible	Susceptible	Susceptible	Susceptible	Resistant
S16	Susceptible	Resistant	Resistant	Susceptible	Susceptible	Resistant	Susceptible	Resistant	MDR
S17	Susceptible	Susceptible	Resistant	Susceptible	Susceptible	Resistant	Susceptible	Resistant	MDR
S18	Susceptible	Susceptible	Resistant	Susceptible	Susceptible	Susceptible	Susceptible	Resistant
S19	Susceptible	Resistant	Resistant	Resistant	Susceptible	Susceptible	Susceptible	Resistant	MDR
C1	Resistant	Resistant	Resistant	Susceptible	Susceptible	Susceptible	Resistant	Resistant	MDR
C2	Susceptible	Susceptible	Resistant	Susceptible	Susceptible	Susceptible	Susceptible	Resistant
C3	Susceptible	Intermediate	Susceptible	Susceptible	Susceptible	Susceptible	Susceptible	Resistant
C4	Susceptible	Susceptible	Resistant	Susceptible	Susceptible	Susceptible	Susceptible	Resistant
C5	Susceptible	Susceptible	Resistant	Susceptible	Susceptible	Resistant	Susceptible	Resistant	MDR
C6	Susceptible	Intermediate	Resistant	Susceptible	Susceptible	Susceptible	Susceptible	Resistant
C7	Resistant	Intermediate	Resistant	Susceptible	Susceptible	Susceptible	Susceptible	Resistant	MDR
C8	Resistant	Susceptible	Resistant	Susceptible	Susceptible	Susceptible	Susceptible	Resistant	MDR
C9	Resistant	Intermediate	Resistant	Susceptible	Susceptible	Susceptible	Susceptible	Resistant	MDR
C10	Susceptible	Susceptible	Resistant	Susceptible	Susceptible	Susceptible	Susceptible	Resistant
C11	Resistant	Susceptible	Resistant	Susceptible	Susceptible	Susceptible	Susceptible	Resistant	MDR
C12	Susceptible	Intermediate	Resistant	Susceptible	Susceptible	Susceptible	Susceptible	Resistant
C13	Susceptible	Resistant	Resistant	Resistant	Susceptible	Susceptible	Susceptible	Resistant	MDR
C14	Susceptible	Susceptible	Resistant	Susceptible	Susceptible	Susceptible	Susceptible	Resistant
C15	Resistant	Resistant	Resistant	Susceptible	Intermediate	Resistant	Susceptible	Resistant	MDR
C16	Susceptible	Susceptible	Susceptible	Susceptible	Susceptible	Susceptible	Susceptible	Resistant
C17	Resistant	Susceptible	Resistant	Susceptible	Susceptible	Susceptible	Susceptible	Resistant	MDR
C18	Susceptible	Intermediate	Resistant	Susceptible	Susceptible	Susceptible	Susceptible	Resistant
C19	Resistant	Susceptible	Resistant	Resistant	Susceptible	Resistant	Susceptible	Resistant	MDR
C20	Susceptible	Intermediate	Resistant	Susceptible	Susceptible	Susceptible	Susceptible	Susceptible
C21	Susceptible	Susceptible	Resistant	Resistant	Resistant	Resistant	Susceptible	Resistant	MDR
	* = Multi drug resistant, P (Penicillin), E (Erythromycin), COT (Cotrimoxazole), DO (Doxycycline), CD (Clindamycin), C (Chloramphenicol), LEV (Levofloxacin), CIP (Ciprofloxacin)
